# Supplementary material for: Molecular identification and antimicrobial potential of endophytic fungi against some grapevine pathogens
Source: PLoS One. 2024 Oct 24;19(10):e0309041. doi: 10.1371/journal.pone.0309041 (PMC11501011; doi:10.1371/journal.pone.0309041)
Supplement: S1 Table — (XLSX) [file pone.0309041.s001.xlsx]

## Sheet: Sheet1
A	B	R	Dual M.
1	1	1	62.5
1	1	2	75
1	1	3	50
1	2	1	50
1	2	2	50
1	2	3	50
1	3	1	62.5
1	3	2	62.5
1	3	3	62.5
1	4	1	62.5
1	4	2	62.5
1	4	3	50
1	5	1	75
1	5	2	62.5
1	5	3	75
1	6	1	62.5
1	6	2	62.5
1	6	3	75
1	7	1	50
1	7	2	62.5
1	7	3	62.5
2	1	1	11.8
2	1	2	11.8
2	1	3	0
2	2	1	23.5
2	2	2	23.5
2	2	3	17.7
2	3	1	35.3
2	3	2	35.3
2	3	3	23.5
2	4	1	17.7
2	4	2	17.7
2	4	3	17.7
2	5	1	52.9
2	5	2	29.4
2	5	3	47.1
2	6	1	29.4
2	6	2	41.2
2	6	3	23.5
2	7	1	23.5
2	7	2	11.8
2	7	3	11.8
3	1	1	5.6
3	1	2	18.9
3	1	3	18.9
3	2	1	22.2
3	2	2	22.2
3	2	3	27.8
3	3	1	16.7
3	3	2	16.7
3	3	3	22.2
3	4	1	16.7
3	4	2	16.7
3	4	3	31.1
3	5	1	33.9
3	5	2	23.1
3	5	3	30.8
3	6	1	30.8
3	6	2	30.8
3	6	3	46.2
3	7	1	38.5
3	7	2	30.8
3	7	3	30.8
4	1	1	23.5
4	1	2	5.9
4	1	3	5.9
4	2	1	52.9
4	2	2	47.1
4	2	3	41.2
4	3	1	17.7
4	3	2	17.7
4	3	3	11.8
4	4	1	23.5
4	4	2	17.7
4	4	3	11.7
4	5	1	33.3
4	5	2	50
4	5	3	25
4	6	1	50
4	6	2	33.3
4	6	3	75
4	7	1	33.3
4	7	2	25
4	7	3	25

## Sheet: Sheet2
				A= Pathogenic Fungi		A1= Cylindrocarpon destructnes		A2=botrytis			A3=macrophomuna phealina
				B= Endophytic fungi		B1Alternaria alternata		B2=Botryosphaeria dothidea			B3=Mucor racemosus
				R= Replications
				GenStat 12.1 ( PC/Windows Vista) 09 May 2024 23:55:40 Copyright 2009, VSN International Ltd.
