# Supplementary material for: Molecular identification and antimicrobial potential of endophytic fungi against some grapevine pathogens
Source: PLoS One. 2024 Oct 24;19(10):e0309041. doi: 10.1371/journal.pone.0309041 (PMC11501011; doi:10.1371/journal.pone.0309041)
Supplement: S2 Table — (XLSX) [file pone.0309041.s002.xlsx]

## Sheet: Sheet1
A	B	R	Filtration M,
1	1	1	50
1	1	2	37.5
1	1	3	12.5
1	2	1	50
1	2	2	25
1	2	3	12.5
1	3	1	75
1	3	2	75
1	3	3	75
1	4	1	0
1	4	2	0
1	4	3	75
1	5	1	100
1	5	2	100
1	5	3	100
1	6	1	100
1	6	2	100
1	6	3	100
1	7	1	37.5
1	7	2	37.5
1	7	3	50
2	1	1	17.7
2	1	2	11.8
2	1	3	11.8
2	2	1	17.6
2	2	2	17.6
2	2	3	11.8
2	3	1	100
2	3	2	100
2	3	3	100
2	4	1	100
2	4	2	100
2	4	3	100
2	5	1	100
2	5	2	100
2	5	3	100
2	6	1	52.9
2	6	2	47.1
2	6	3	47.1
2	7	1	11.8
2	7	2	0
2	7	3	0
3	1	1	22.2
3	1	2	11.1
3	1	3	5.6
3	2	1	5.6
3	2	2	5.6
3	2	3	5.6
3	3	1	88.9
3	3	2	88.9
3	3	3	77.8
3	4	1	16.7
3	4	2	27.8
3	4	3	33.3
3	5	1	38.9
3	5	2	53.3
3	5	3	55.6
3	6	1	0
3	6	2	40
3	6	3	44.4
3	7	1	0
3	7	2	0
3	7	3	22.2
4	1	1	58.3
4	1	2	58.3
4	1	3	58.3
4	2	1	25
4	2	2	25
4	2	3	25
4	3	1	100
4	3	2	100
4	3	3	100
4	4	1	29.4
4	4	2	17.6
4	4	3	11.8
4	5	1	72.9
4	5	2	76.5
4	5	3	76.5
4	6	1	29.4
4	6	2	35.3
4	6	3	38.8
4	7	1	11.8
4	7	2	5.9
4	7	3	5.9

## Sheet: Sheet2
				A= Pathogenic Fungi		A1= Cylindrocarpon destructnes		A2=botrytis			A3=macrophomuna phealina
				B= Endophytic fungi		B1Alternaria alternata		B2=Botryosphaeria dothidea			B3=Mucor racemosus
				R= Replications
				GenStat 12.1 ( PC/Windows Vista) 09 May 2024 23:55:40 Copyright 2009, VSN International Ltd.
